# Supplementary material for: Detection of a High-Turnover Serotonin Circuit in the Mouse Brain Using Mass Spectrometry Imaging
Source: iScience. 2019 Sep 27;20:359–72. doi: 10.1016/j.isci.2019.09.036 (PMC6818351; doi:10.1016/j.isci.2019.09.036)
Supplement: Data S1. The Monoamine Atlas of the Mouse Brain, Related to Figure 2A [file mmc2.zip]

Archive with 42 entries (42 files):
- Data1/âXâëâCâh1.TIF
- Data1/âXâëâCâh10.TIF
- Data1/âXâëâCâh11.TIF
- Data1/âXâëâCâh12.TIF
- Data1/âXâëâCâh13.TIF
- Data1/âXâëâCâh14.TIF
- Data1/âXâëâCâh15.TIF
- Data1/âXâëâCâh16.TIF
- Data1/âXâëâCâh17.TIF
- Data1/âXâëâCâh18.TIF
- Data1/âXâëâCâh19.TIF
- Data1/âXâëâCâh2.TIF
- Data1/âXâëâCâh20.TIF
- Data1/âXâëâCâh21.TIF
- Data1/âXâëâCâh22.TIF
- Data1/âXâëâCâh23.TIF
- Data1/âXâëâCâh24.TIF
- Data1/âXâëâCâh25.TIF
- Data1/âXâëâCâh26.TIF
- Data1/âXâëâCâh27.TIF
- Data1/âXâëâCâh28.TIF
- Data1/âXâëâCâh29.TIF
- Data1/âXâëâCâh3.TIF
- Data1/âXâëâCâh30.TIF
- Data1/âXâëâCâh31.TIF
- Data1/âXâëâCâh32.TIF
- Data1/âXâëâCâh33.TIF
- Data1/âXâëâCâh34.TIF
- Data1/âXâëâCâh35.TIF
- Data1/âXâëâCâh36.TIF
- Data1/âXâëâCâh37.TIF
- Data1/âXâëâCâh38.TIF
- Data1/âXâëâCâh39.TIF
- Data1/âXâëâCâh4.TIF
- Data1/âXâëâCâh40.TIF
- Data1/âXâëâCâh41.TIF
- Data1/âXâëâCâh42.TIF
- Data1/âXâëâCâh5.TIF
- Data1/âXâëâCâh6.TIF
- Data1/âXâëâCâh7.TIF
- Data1/âXâëâCâh8.TIF
- Data1/âXâëâCâh9.TIF
